# Supplementary material for: Mechanisms Driving Seasonal Succession and Community Assembly in Sediment Microbial Communities Across the Dali River Basin, the Loess Plateau, China
Source: Microorganisms. 2025 Feb 1;13(2):319. doi: 10.3390/microorganisms13020319 (PMC11857984; doi:10.3390/microorganisms13020319)
Supplement: Supplementary file 1 [file microorganisms-13-00319-s001.zip]

Archive with 1 entries (1 files):
- microorganisms-3439984-supplementary.pdf
